# Supplementary material for: Exploring Heterozygosity-Survival Correlations in a Wild Songbird Population: Contrasting Effects between Juvenile and Adult Stages
Source: PLoS One. 2014 Aug 14;9(8):e105020. doi: 10.1371/journal.pone.0105020 (PMC4133379; doi:10.1371/journal.pone.0105020)
Supplement: Database S1 — (XLSX) [file pone.0105020.s001.xlsx]

## Sheet: Hoja1
ID	History	Sex		Ho	HL	IR	Relatedness	HL_mother	HL_father
/*EA1218*/	1100000	0	1	0.4	0.350879	0.201144	0.0529	0.0454033	0.234617	;
/*EA1500*/	1000000	0	1	0.4	0.342073	0.173158	0.0993	0.159119	0.173416	;
/*EA1501*/	1000000	1	0	0.133333	0.094092	-0.084074	0.0993	0.159119	0.173416	;
/*EA1502*/	1000000	0	1	0.133333	0.113312	-0.107238	0.0993	0.159119	0.173416	;
/*EA1503*/	1000000	1	0	0.266667	0.204825	0.00883961	0.0993	0.159119	0.173416	;
/*EA1504*/	1000000	0	1	0.266667	0.204522	0.0149354	0.1348	0.159119	0.425437	;
/*EA1101*/	1011100	0	1	0.333333	0.296977	0.121671	0	0.0827589	0.243423	;
/*EA1102*/	1000000	1	0	0.533333	0.494669	0.375437	0.2183	0.0827589	0.201791	;
/*EA1104*/	1000000	1	0	0.333333	0.339427	0.128823	0.2183	0.0827589	0.201791	;
/*EA1105*/	1000000	0	1	0.4	0.373351	0.181202	0.2183	0.0827589	0.201791	;
/*EA1106*/	1000000	1	0	0.4	0.321535	0.166763	0.2183	0.0827589	0.201791	;
/*EA1146*/	1000100	0	1	0.0666667	0.0751048	-0.155623	0	0.117513	0.290449	;
/*EA1147*/	1000000	0	1	0.2	0.19384	-0.00423689	0	0.117513	0.290449	;
/*EA1148*/	1000000	1	0	0.0666667	0.0593584	-0.157983	0	0.117513	0.290449	;
/*EA1149*/	1000000	0	1	0.0714286	0.0640558	-0.0798495	0	0.117513	0.290449	;
/*EA1087*/	1100000	0	1	0.333333	0.322728	0.16081	0.1362	0.212828	0.193373	;
/*EA1088*/	1000000	0	1	0.266667	0.206644	0.0600565	0.1362	0.212828	0.193373	;
/*EA1089*/	1000000	1	0	0.266667	0.208983	0.0143962	0.1362	0.212828	0.193373	;
/*EA1091*/	1011000	1	0	0.333333	0.326866	0.190814	0.1362	0.212828	0.193373	;
/*EA1368*/	1000000	0	1	0.266667	0.231841	0.0350581	0.1	0.214839	0.100582	;
/*EA1369*/	1000000	1	0	0.133333	0.0827589	-0.167007	0	0.214839	0.151953	;
/*EA1370*/	1000000	0	1	0.266667	0.228312	0.0553307	0.1	0.214839	0.100582	;
/*EA1371*/	1000000	1	0	0.333333	0.301645	0.123674	0	0.214839	0.151953	;
/*EA1372*/	1000000	1	0	0.266667	0.228312	0.0268786	0	0.214839	0.151953	;
/*EA1051*/	1111111	1	0	0.133333	0.104762	-0.155508	0	0.24454	0.252689	;
/*EA1641*/	1000000	1	0	0.2	0.161337	-0.0206342	0.117	0.348656	0.111093	;
/*EA1462*/	1000000	0	1	0.333333	0.29249	0.089966	0	0.236426	0.156091	;
/*EA1464*/	1000000	0	1	0.2	0.153082	-0.0619912	0	0.236426	0.156091	;
/*EA1135*/	1000000	0	1	0.266667	0.214151	-0.0342416	0	0.172592	0.403571	;
/*EA1138*/	1000000	1	0	0.333333	0.2973	0.0840786	0	0.172592	0.211605	;
/*EA1139*/	1000000	0	1	0.333333	0.275837	0.0662961	0	0.172592	0.403571	;
/*EA1140*/	1000000	1	0	0.133333	0.0827589	-0.128032	0	0.172592	0.211605	;
/*EA1465*/	1000000	1	0	0.333333	0.29033	0.107262	0.0762	0.212217	0.107455	;
/*EA1466*/	1000000	1	0	0.333333	0.301758	0.13327	0.0762	0.212217	0.107455	;
/*EA1467*/	1000000	1	0	0.2	0.153082	-0.0891714	0.0546	0.212217	0.166761	;
/*EA1468*/	1000000	0	1	0.266667	0.245314	0.00484782	0.0762	0.212217	0.107455	;
/*EA1469*/	1000000	1	0	0.266667	0.217385	0.0431224	0.0762	0.212217	0.107455	;
/*EA1554*/	1000000	1	0	0.133333	0.107679	-0.127613	0	0.273716	0.156091	;
/*EA1555*/	1000000	1	0	0.2	0.1828	-0.0518453	0	0.273716	0.107455	;
/*EA1556*/	1000000	1	0	0.2	0.177167	-0.0406003	0	0.273716	0.156091	;
/*EA1557*/	1000000	1	0	0.133333	0.0827589	-0.110917	0	0.273716	0.107455	;
/*EA1558*/	1000000	1	0	0.0666667	0.0347335	-0.2288	0	0.273716	0.107455	;
/*EA1559*/	1000000	1	0	0.333333	0.309436	0.142144	0	0.273716	0.107455	;
/*EA1470*/	1000000	1	0	0.266667	0.223948	0.0149477	0.015	0.175922	0.0827589	;
/*EA1471*/	1000000	1	0	0.4	0.354471	0.213694	0.015	0.175922	0.0827589	;
/*EA1472*/	1010000	1	0	0.466667	0.44858	0.281702	0.015	0.175922	0.0827589	;
/*EA1473*/	1000000	1	0	0.2	0.177838	-0.0209218	0.015	0.175922	0.0827589	;
/*EA1599*/	1100000	0	1	0.0666667	0.0766623	-0.168949	0.5	0.113312	0	;
/*EA1485*/	1000000	1	0	0.266667	0.225732	-0.0028299	0	0.128162	0.0827589	;
/*EA1486*/	1010000	1	0	0.2	0.166151	-0.0495648	0	0.128162	0.0827589	;
/*EA1487*/	1000000	0	1	0.266667	0.239096	0.0395796	0	0.128162	0.0827589	;
/*EA1488*/	1000000	1	0	0.2	0.189996	-0.00484179	0.011	0.128162	0.261697	;
/*EA1319*/	1000000	1	0	0.266667	0.231287	-0.00341234	0	0.144663	0.123885	;
/*EA1320*/	1001111	0	1	0.333333	0.318188	0.112949	0	0.144663	0.123885	;
/*EA1321*/	1000000	1	0	0.2	0.179123	-0.0521903	0	0.144663	0.123885	;
/*EA1322*/	1000000	1	0	0.133333	0.123885	-0.146539	0	0.144663	0.123885	;
/*EA1323*/	1000000	1	0	0.214286	0.161042	-0.0744478	0	0.144663	0.123885	;
/*EA1197*/	1100000	0	1	0.133333	0.114597	-0.111849	0	0.255893	0.118349	;
/*EA1199*/	1111000	1	0	0.2	0.142117	-0.0656635	0	0.255893	0.118349	;
/*EA1107*/	1000000	0	1	0.2	0.151953	-0.079892	0	0.23839	0.192689	;
/*EA1108*/	1000000	0	1	0.333333	0.307056	0.0865485	0	0.23839	0.243423	;
/*EA1109*/	1000000	0	1	0.133333	0.094092	-0.140282	0	0.23839	0.243423	;
/*EA1110*/	1000000	0	1	0.266667	0.261405	0.0271696	0	0.23839	0.192689	;
/*EA1111*/	1000000	1	0	0.266667	0.255372	0.0429037	0	0.23839	0.243423	;
/*EA1112*/	1000000	1	0	0.333333	0.260243	0.118209	0.0823	0.23839	0.425437	;
/*EA1285*/	1000000	1	0	0.4	0.336602	0.159914	0.1699	0.206644	0.471218	;
/*EA1490*/	1000000	0	1	0.133333	0.120747	-0.132312	0	0.155704	0.37443	;
/*EA1493*/	1000000	0	1	0.266667	0.217314	0.0210634	0	0.155704	0.37443	;
/*EA1379*/	1000000	1	0	0.214286	0.187855	-0.0212382	0	0.226731	0.211605	;
/*EA1380*/	1100000	1	0	0.266667	0.192689	0.0478865	0	0.226731	0.124688	;
/*EA1381*/	1000000	1	0	0.133333	0.0827589	-0.0692191	0	0.226731	0.124688	;
/*EA1382*/	1000000	0	1	0.133333	0.0801369	-0.133279	0	0.226731	0.100582	;
/*EA1383*/	1000000	0	1	0.2	0.176872	-0.0152462	0	0.226731	0.100582	;
/*EA1129*/	1000000	0	1	0.466667	0.418859	0.293661	0.2168	0.301869	0.30726	;
/*EA1130*/	1000000	0	1	0.2	0.128162	-0.0411422	0.2168	0.301869	0.30726	;
/*EA1131*/	1000000	0	1	0.266667	0.187521	-0.0111605	0.1164	0.301869	0.211605	;
/*EA1132*/	1000000	0	1	0.266667	0.187521	-0.0309489	0.2168	0.301869	0.30726	;
/*EA1133*/	1000000	1	0	0.4	0.342459	0.171144	0.1164	0.301869	0.211605	;
/*EA1134*/	1000000	0	1	0.266667	0.236354	0.0215169	0.1164	0.301869	0.211605	;
/*EA1358*/	1000000	0	1	0	0	-0.275906	0	0.204022	0.137859	;
/*EA1359*/	1100000	1	0	0.2	0.128162	-0.0679649	0	0.204022	0.166761	;
/*EA1360*/	1000000	0	1	0.0666667	0.0347335	-0.236735	0	0.204022	0.137859	;
/*EA1361*/	1000000	0	1	0.0666667	0.0347335	-0.243415	0	0.204022	0.137859	;
/*EA1362*/	1000000	1	0	0.133333	0.0827589	-0.116596	0	0.204022	0.137859	;
/*EA1363*/	1000000	0	1	0.0666667	0.0347335	-0.230656	0	0.204022	0.137859	;
/*EA1455*/	1000000	0	1	0.2	0.151953	-0.0586237	0	0	0.403571	;
/*EA1456*/	1000000	0	1	0.2	0.144663	-0.0965482	0	0	0.403571	;
/*EA1457*/	1000000	1	0	0.2	0.200644	-0.0257614	0.1108	0	0.166761	;
/*EA1458*/	1000000	1	0	0.133333	0.0934287	-0.142453	0	0	0.403571	;
/*EA1459*/	1000000	1	0	0.133333	0.114597	-0.156111	0	0	0.403571	;
/*EA1354*/	1000000	1	0	0.0666667	0.0347335	-0.182988	0	0.212413	0.19802	;
/*EA1356*/	1000000	1	0	0.133333	0.094092	-0.207831	0	0.212413	0.19802	;
/*EA1357*/	1000000	1	0	0.2	0.167037	-0.0522975	0	0.212413	0.19802	;
/*EA1602*/	1000000	1	0	0	0	-0.277418	0.0378	0.24906	0.19802	;
/*EA1603*/	1000000	0	1	0.333333	0.29738	0.14703	0.0378	0.24906	0.19802	;
/*EA1604*/	1000000	1	0	0.133333	0.0934287	-0.0850318	0.0378	0.24906	0.19802	;
/*EA1605*/	1000000	1	0	0.266667	0.237036	0.0324804	0	0.24906	0.149082	;
/*EA1191*/	1000000	0	1	0.133333	0.141916	-0.0823863	0	0.0733323	0.211605	;
/*EA1192*/	1000000	1	0	0	0	-0.227298	0	0.0733323	0.211605	;
/*EA1193*/	1000000	1	0	0.0666667	0.0480254	-0.193629	0	0.0733323	0.211605	;
/*EA1194*/	1000000	1	0	0.266667	0.24636	0.0562196	0	0.0733323	0.211605	;
/*EA1195*/	1000000	1	0	0.0666667	0.0645264	-0.175544	0.0629	0.0733323	0.0934287	;
/*EA1196*/	1111000	0	1	0.2	0.190235	-0.0136374	0	0.0733323	0.211605	;
/*EA1271*/	1000000	1	0	0.2	0.214599	-0.00274786	0.0117	0.180884	0.261697	;
/*EA1593*/	1000000	1	0	0	0	-0.291829	0.1034	0.0645264	0.222276	;
/*EA1075*/	1000000	1	0	0.333333	0.284033	0.131261	0	0.220696	0.0645264	;
/*EA1079*/	1000000	1	0	0.266667	0.214839	0.0155493	0	0.220696	0.0645264	;
/*EA1120*/	1110000	0	1	0.466667	0.413875	0.29104	0.1003	0.337128	0.107384	;
/*EA1204*/	1000000	0	1	0.266667	0.204022	0.00196454	0	0.13208	0.112552	;
/*EA1205*/	1000000	0	1	0.266667	0.284155	0.041532	0	0.13208	0.112552	;
/*EA1206*/	1000000	1	0	0.2	0.180716	-0.0554396	0	0.13208	0.112552	;
/*EA1207*/	1001110	0	1	0.0666667	0.0733323	-0.202962	0	0.13208	0.112552	;
/*EA1208*/	1000000	0	1	0.266667	0.275185	0.025641	0	0.13208	0.212828	;
/*EA1224*/	1100000	0	1	0.333333	0.317855	0.143869	0.2797	0.151953	0.245951	;
/*EA1226*/	1000000	1	0	0.2	0.16358	-0.110842	0.2797	0.151953	0.245951	;
/*EA1227*/	1000000	0	1	0.2	0.169288	-0.0652187	0.2797	0.151953	0.245951	;
/*EA1228*/	1000000	1	0	0.2	0.16358	-0.0899048	0.2797	0.151953	0.245951	;
/*EA1401*/	1100000	1	0	0.4	0.371063	0.255974	0.1946	0.280073	0.122066	;
/*EA1256*/	1011000	0	1	0.333333	0.314802	0.128649	0.0072	0.263881	0.0347335	;
/*EA1257*/	1000000	1	0	0.2	0.139495	-0.0922483	0.0072	0.263881	0.0347335	;
/*EA1259*/	1000000	0	1	0.333333	0.276744	0.0909036	0.0072	0.263881	0.0347335	;
/*EA1278*/	1000000	0	1	0.333333	0.342075	0.145205	0.0125	0.189941	0	;
/*EA1279*/	1000000	0	1	0.266667	0.225732	0.0549557	0.0125	0.189941	0	;
/*EA1280*/	1000000	1	0	0.333333	0.3089	0.139001	0.0125	0.189941	0	;
/*EA1281*/	1000000	1	0	0.2	0.163286	-0.0774115	0.0125	0.189941	0	;
/*EA1282*/	1000000	1	0	0.428571	0.373087	0.218784	0	0.189941	0.10707	;
/*EA1552*/	1000000	0	1	0.2	0.215041	-0.0358022	0	0.300887	0.187542	;
/*EA1299*/	1000000	0	1	0.266667	0.223645	0.0224662	0	0.218999	0.128162	;
/*EA1300*/	1000000	1	0	0.133333	0.149692	-0.0959619	0	0.218999	0.128162	;
/*EA1301*/	1010000	1	0	0.333333	0.302254	0.121807	0	0.218999	0.128162	;
/*EA1302*/	1000000	0	1	0.266667	0.222663	0.0142628	0	0.218999	0.128162	;
/*EA1303*/	1000000	1	0	0.266667	0.234315	0.0308762	0	0.218999	0.128162	;
/*EA1412*/	1000000	0	1	0.333333	0.358647	0.124174	0	0.301328	0.104221	;
/*EA1416*/	1000000	0	1	0.266667	0.222275	0.0242997	0	0.301328	0.104221	;
/*EA1509*/	1000000	1	0	0.2	0.176943	-0.0375599	0	0.104221	0.178094	;
/*EA1510*/	1000000	0	1	0.2	0.149625	-0.0579169	0	0.104221	0.178094	;
/*EA1511*/	1000000	0	1	0.4	0.346232	0.165383	0	0.104221	0.178094	;
/*EA1512*/	1000000	0	1	0.333333	0.31163	0.101557	0.112	0.104221	0.358065	;
/*EA1513*/	1000000	1	0	0.4	0.372405	0.189595	0.112	0.104221	0.358065	;
/*EA1434*/	1110000	0	1	0.142857	0.127473	-0.0922026	0	0.217609	0.151206	;
/*EA1612*/	1000000	1	0	0.4	0.335122	0.170827	0.0598	0.128162	0.144663	;
/*EA1615*/	1000000	1	0	0.333333	0.269048	0.104933	0.0598	0.128162	0.144663	;
/*EA1349*/	1000000	0	1	0.133333	0.0934287	-0.127169	0	0.155242	0.128162	;
/*EA1350*/	1000000	1	0	0.2	0.199086	-0.0532419	0	0.155242	0.09926	;
/*EA1351*/	1000000	1	0	0.0666667	0.0454033	-0.214033	0	0.155242	0.128162	;
/*EA1352*/	1100000	1	0	0.266667	0.242813	0.0827143	0	0.155242	0.128162	;
/*EA1353*/	1000000	0	1	0.133333	0.14805	-0.0996401	0	0.155242	0.09926	;
/*EA1525*/	1000000	1	0	0.333333	0.33557	0.113165	0	0.158715	0.442933	;
/*EA1526*/	1000000	1	0	0.133333	0.0801369	-0.146842	0	0.158715	0.14933	;
/*EA1527*/	1000000	1	0	0.133333	0.0801369	-0.124453	0	0.158715	0.14933	;
/*EA1528*/	1000000	0	1	0.2	0.128162	-0.038215	0	0.158715	0.14933	;
/*EA1529*/	1000000	1	0	0.2	0.128162	-0.0457714	0	0.158715	0.14933	;
/*EA1530*/	1010000	1	0	0.133333	0.0801369	-0.102663	0	0.158715	0.14933	;
/*EA1521*/	1000000	0	1	0.333333	0.342724	0.114232	0	0.104221	0.169288	;
/*EA1522*/	1000000	1	0	0.0666667	0.0751048	-0.202693	0	0.104221	0.169288	;
/*EA1523*/	1000000	1	0	0.2	0.197633	-0.0775674	0	0.104221	0.169288	;
/*EA1524*/	1000000	1	0	0.133333	0.142139	-0.112933	0	0.104221	0.169288	;
/*EA1443*/	1000000	1	0	0.266667	0.227352	0.000771455	0.0081	0.19765	0.169197	;
/*EA1444*/	1000000	1	0	0.2	0.139495	-0.104995	0.1194	0.19765	0.117219	;
/*EA1445*/	1000000	1	0	0.2	0.179326	-0.068731	0.0081	0.19765	0.169197	;
/*EA1446*/	1000000	1	0	0.333333	0.266099	0.0629699	0.0081	0.19765	0.169197	;
/*EA1447*/	1000000	1	0	0.4	0.369133	0.18623	0.0081	0.19765	0.169197	;
/*EA1419*/	1111000	0	1	0.2	0.200341	0.00124463	0	0.078527	0.124688	;
/*EA1421*/	1110000	0	1	0.0666667	0.0751048	-0.179767	0	0.078527	0.124688	;
/*EA1304*/	1100000	0	1	0.2	0.147285	-0.0272675	0	0.0347335	0.10993	;
/*EA1305*/	1000000	1	0	0.2	0.180581	-0.0104439	0	0.0347335	0.169197	;
/*EA1306*/	1000000	1	0	0.0666667	0.0694878	-0.188442	0	0.0347335	0.10993	;
/*EA1307*/	1000000	0	1	0.0666667	0.0645264	-0.165931	0	0.0347335	0.10993	;
/*EA1308*/	1000000	1	0	0.0666667	0.0645264	-0.188775	0	0.0347335	0.10993	;
/*EA1451*/	1000000	1	0	0.0666667	0.0593584	-0.136973	0	0.0827589	0.111093	;
/*EA1452*/	1000000	1	0	0.2	0.183262	-0.0285514	0	0.0827589	0.111093	;
/*EA1453*/	1000000	0	1	0.2	0.128162	-0.0931294	0	0.0827589	0.10993	;
/*EA1454*/	1000000	0	1	0.0666667	0.0480254	-0.180129	0	0.0827589	0.10993	;
/*EA1450*/	1000000	1	0	0.133333	0.104762	-0.158755	0.0796	0.166761	0.358065	;
/*EA1346*/	1100000	0	1	0.4	0.340176	0.179983	0.1055	0.257932	0.189236	;
/*EA1296*/	1000000	1	0	0.333333	0.276228	0.0675503	0.0519	0.293641	0.118349	;
/*EA1297*/	1000000	0	1	0.2	0.128162	-0.0244315	0	0.293641	0.113312	;
/*EA1298*/	1000000	0	1	0.266667	0.225579	-0.00909189	0.0519	0.293641	0.118349	;
/*EA1505*/	1110000	0	1	0.2	0.188223	-0.0164102	0.0359	0.193469	0.179418	;
/*EA1506*/	1100000	0	1	0.133333	0.114891	-0.0909583	0.0359	0.193469	0.179418	;
/*EA1564*/	1000000	0	1	0.2	0.128162	-0.0609903	0	0.107679	0.212441	;
/*EA1565*/	1000000	1	0	0.333333	0.289103	0.135091	0	0.107679	0.438448	;
/*EA1566*/	1000000	1	0	0.133333	0.108066	-0.153408	0	0.107679	0.212441	;
/*EA8601*/	0100000	1	0	0.2	0.162917	-0.0190419	0	0.10993	0.145848	;
/*EA8602*/	0100000	1	0	0.2	0.193373	0.0239821	0	0.10993	0.145848	;
/*EA8603*/	0100000	1	0	0.333333	0.286801	0.147872	0	0.10993	0.145848	;
/*EA8603*/	0100000	0	1	0.2	0.229234	0.00530617	0.0494	0.072722	0.139495	;
/*EA8604*/	0100000	0	1	0.133333	0.094092	-0.0844843	0.0119	0.072722	0.242813	;
/*EA8605*/	0100111	0	1	0.2	0.193373	0.0415849	0.0119	0.072722	0.242813	;
/*EA8606*/	0100000	0	1	0.0666667	0.0733323	-0.124056	0.0119	0.072722	0.242813	;
/*EA8607*/	0100000	0	1	0.2	0.193373	0.0415849	0.0119	0.072722	0.242813	;
/*EA8608*/	0100000	1	0	0.2	0.176996	-0.0750399	0	0.279686	0.173955	;
/*EA8610*/	0100000	1	0	0.266667	0.223062	-0.0162558	0	0.279686	0.173955	;
/*EA8611*/	0101000	0	1	0.2	0.177707	-0.0633266	0	0.279686	0.173955	;
/*EA8612*/	0100000	1	0	0.333333	0.260466	0.0826506	0	0.279686	0.173955	;
/*EA8613*/	0100000	1	0	0.133333	0.0827589	-0.157833	0	0.227057	0.333798	;
/*EA8614*/	0100000	1	0	0.266667	0.204825	0.025734	0	0.227057	0.333798	;
/*EA8615*/	0100000	0	1	0.2	0.128162	-0.0664756	0	0.227057	0.333798	;
/*EA8616*/	0101000	0	1	0.2	0.128162	-0.0609634	0	0.227057	0.333798	;
/*EA8617*/	0100000	1	0	0.2	0.159421	-0.0494404	0	0.227057	0.333798	;
/*EA8623*/	0100000	0	1	0.133333	0.124385	-0.0944664	0	0.294433	0.128162	;
/*EA8624*/	0100000	0	1	0.266667	0.253051	0.0281318	0	0.294433	0.128162	;
/*EA8625*/	0100000	1	0	0.0666667	0.0763598	-0.201483	0	0.294433	0.128162	;
/*EA8626*/	0100000	0	1	0.133333	0.135718	-0.134966	0	0.294433	0.128162	;
/*EA8627*/	0100000	1	0	0.266667	0.261634	0.0683477	0	0.294433	0.128162	;
/*EA8628*/	0100000	1	0	0.133333	0.0934287	-0.0700104	0.0838	0.487312	0.104221	;
/*EA8629*/	0111000	1	0	0.266667	0.244855	0.0204965	0.0244	0.487312	0.124688	;
/*EA8630*/	0100000	1	0	0.266667	0.23306	0.0161248	0.0244	0.487312	0.124688	;
/*EA8631*/	0100000	1	0	0.266667	0.232064	0.0153668	0.0244	0.487312	0.124688	;
/*EA8632*/	0100000	1	0	0.133333	0.134463	-0.0659708	0.0838	0.487312	0.104221	;
/*EA8634*/	0100000	1	0	0.266667	0.234282	0.0540811	0.1307	0.107679	0.187542	;
/*EA8635*/	0100000	0	1	0.2	0.155704	-0.0413339	0.1307	0.107679	0.187542	;
/*EA8637*/	0100000	0	1	0.133333	0.0827589	-0.157164	0	0.342703	0.187542	;
/*EA8638*/	0100000	0	1	0.0666667	0.0347335	-0.201922	0	0.342703	0.187542	;
/*EA8639*/	0100000	1	0	0.142857	0.135346	-0.107708	0	0.342703	0.187542	;
/*EA8640*/	0100000	0	1	0.333333	0.326256	0.0955341	0	0.342703	0.187542	;
/*EA8641*/	0100000	1	0	0.230769	0.239986	0.0080432	0	0.184039	0.189702	;
/*EA8642*/	0100000	0	1	0.0666667	0.0763598	-0.184899	0	0.184039	0.189702	;
/*EA8643*/	0110000	0	1	0.266667	0.244813	0.0343284	0	0.184039	0.189702	;
/*EA8644*/	0100000	1	0	0.2	0.177707	-0.0193758	0	0.188223	0.260651	;
/*EA8645*/	0100000	1	0	0.333333	0.30797	0.147775	0	0.188223	0.260651	;
/*EA8646*/	0100000	1	0	0.2	0.173955	-0.0229761	0	0.188223	0.260651	;
/*EA8647*/	0100000	0	1	0.2	0.186592	-0.0137037	0	0.188223	0.260651	;
/*EA8648*/	0100000	1	0	0.2	0.184085	-0.0617572	0	0.188223	0.260651	;
/*EA8649*/	0100000	1	0	0.333333	0.323563	0.161243	0	0.188223	0.260651	;
/*EA8650*/	0111100	0	1	0.133333	0.114597	-0.0790478	0.0467	0.190235	0.179418	;
/*EA8651*/	0100100	1	0	0.133333	0.118736	-0.066674	0.0467	0.190235	0.179418	;
/*EA8652*/	0100000	1	0	0.266667	0.250618	0.093358	0.0467	0.190235	0.179418	;
/*EA8653*/	0100000	0	1	0.0666667	0.0347335	-0.226514	0.0467	0.190235	0.179418	;
/*EA8654*/	0100000	1	0	0.2	0.177259	-0.015408	0.0467	0.190235	0.179418	;
/*EA8655*/	0110000	1	0	0.2	0.173955	-0.00937866	0.0467	0.190235	0.179418	;
/*EA8656*/	0100000	1	0	0.133333	0.132691	-0.137305	0	0.265634	0.201791	;
/*EA8657*/	0100000	1	0	0.2	0.163286	-0.0987883	0	0.265634	0.201791	;
/*EA8658*/	0100000	1	0	0.333333	0.323648	0.0842154	0	0.265634	0.201791	;
/*EA8659*/	0100000	1	0	0.266667	0.238982	0.0248831	0	0.265634	0.201791	;
/*EA8660*/	0100000	0	1	0.266667	0.226191	0.00837662	0	0.265634	0.201791	;
/*EA8669*/	0100000	0	1	0.333333	0.2826	0.0945826	0	0.350879	0.212828	;
/*EA8685*/	0111000	1	0	0.333333	0.281928	0.136319	0.1927	0.153082	0.425437	;
/*EA8686*/	0100000	1	0	0.4	0.338356	0.227603	0.3379	0.153082	0.152859	;
/*EA8687*/	0110000	0	1	0.333333	0.293968	0.135459	0.3379	0.153082	0.152859	;
/*EA8692*/	0100000	1	0	0.266667	0.249775	0.0507948	0	0.0751048	0.104221	;
/*EA8693*/	0100000	1	0	0.133333	0.104221	-0.129224	0	0.0751048	0.104221	;
/*EA8694*/	0100000	0	1	0.2	0.181011	-0.0574104	0	0.0751048	0.072722	;
/*EA8696*/	0100000	1	0	0.266667	0.291704	0.0965431	0	0.0751048	0.104221	;
/*EA8701*/	0101100	0	1	0.2	0.21726	-0.0170961	0	0.18334	0.189941	;
/*EA8702*/	0100000	0	1	0.266667	0.289982	0.0666612	0	0.18334	0.189941	;
/*EA8703*/	0100000	1	0	0.2	0.166151	-0.0422444	0	0.18334	0.189941	;
/*EA8704*/	0100000	0	1	0.266667	0.262394	0.0365332	0	0.124688	0.336987	;
/*EA8704*/	0100000	1	0	0.2	0.185962	-0.0388524	0	0.18334	0.189941	;
/*EA8705*/	0100000	1	0	0.133333	0.0934287	-0.144778	0	0.124688	0.336987	;
/*EA8706*/	0100000	0	1	0.133333	0.0934287	-0.139909	0	0.124688	0.336987	;
/*EA8707*/	0100000	1	0	0	0	-0.253037	0	0.0801369	0.0934287	;
/*EA8708*/	0100000	1	0	0.133333	0.155241	-0.120109	0	0.0801369	0.0934287	;
/*EA8709*/	0100000	0	1	0.133333	0.113312	-0.143532	0	0.0801369	0.0934287	;
/*EA8711*/	0100000	1	0	0.133333	0.107384	-0.118992	0.0698	0.142117	0.0934287	;
/*EA8712*/	0100000	0	1	0.2	0.180716	-0.00877758	0.0698	0.142117	0.0934287	;
/*EA8713*/	0100000	1	0	0.2	0.176577	-0.0123657	0.0698	0.142117	0.0934287	;
/*EJ0001*/	0100000	0	1	0.2	0.176872	-0.0689955	0	0.153082	0.201791	;
/*EJ0002*/	0100000	1	0	0.266667	0.235638	0.0130621	0	0.153082	0.201791	;
/*EJ0003*/	0100000	1	0	0.4	0.358367	0.159179	0	0.153082	0.201791	;
/*EJ0004*/	0100000	1	0	0.266667	0.250618	0.016876	0	0.153082	0.201791	;
/*EJ0005*/	0100000	1	0	0.2	0.156799	-0.0903954	0	0.153082	0.201791	;
/*EJ0012*/	0100000	1	0	0.4	0.37459	0.253818	0.0662	0.220696	0.0429408	;
/*EJ0013*/	0100000	1	0	0.2	0.155481	-0.0182864	0.0662	0.220696	0.0429408	;
/*EJ0014*/	0100000	1	0	0.2	0.159421	-0.0367421	0.0662	0.220696	0.0429408	;
/*EJ0015*/	0100000	1	0	0.333333	0.277854	0.12003	0.0662	0.220696	0.0429408	;
/*EJ0024*/	0100000	1	0	0.266667	0.221023	0.0279015	0	0.0347335	0.308584	;
/*EJ0025*/	0100000	1	0	0.266667	0.229829	0.0352382	0	0.0347335	0.308584	;
/*EJ0026*/	0100000	0	1	0.2	0.20533	-0.0622106	0	0.0347335	0.308584	;
/*EJ0027*/	0100000	1	0	0.0666667	0.0454033	-0.173863	0	0.0347335	0.308584	;
/*EJ0028*/	0100000	0	1	0.133333	0.149692	-0.0741875	0	0.0347335	0.308584	;
/*EJ0029*/	0100000	1	0	0.133333	0.0801369	-0.116877	0	0.0347335	0.308584	;
/*EJ0035*/	0110000	0	1	0.2	0.128162	-0.0468662	0	0.204022	0.137859	;
/*EJ0036*/	0100000	1	0	0.133333	0.0801369	-0.155432	0	0.204022	0.137859	;
/*EJ0037*/	0100000	0	1	0.333333	0.310419	0.119405	0.1184	0.204022	0.128162	;
/*EJ0039*/	0100000	1	0	0.333333	0.257008	0.0701825	0	0.355995	0.333798	;
/*EJ0040*/	0100000	1	0	0.333333	0.257008	0.0624261	0	0.355995	0.333798	;
/*EJ0041*/	0100000	0	1	0.2	0.152787	-0.0605682	0	0.355995	0.333798	;
/*EJ0042*/	0100000	0	1	0.266667	0.222275	0.0231654	0	0.355995	0.333798	;
/*EJ0043*/	0100000	0	1	0.266667	0.227892	0.0325135	0	0.355995	0.333798	;
/*EJ0044*/	0100000	0	1	0.333333	0.262625	0.0884443	0	0.355995	0.333798	;
/*EJ0046*/	0100000	1	0	0.133333	0.0801369	-0.175589	0	0.224969	0.425437	;
/*EJ0048*/	0100001	1	0	0.133333	0.111093	-0.119323	0	0.224969	0.425437	;
/*EJ0049*/	0100000	0	1	0.133333	0.111093	-0.158848	0	0.224969	0.425437	;
/*EJ0050*/	0100100	1	0	0.2	0.189672	-0.0357005	0	0.224969	0.425437	;
/*EJ0051*/	0100000	0	1	0.266667	0.187521	0.0423488	0	0.224969	0.128162	;
/*EJ0054*/	0100100	1	0	0.214286	0.155077	-0.0707116	0	0.214134	0.215855	;
/*EJ0055*/	0100000	0	1	0.0666667	0.0480254	-0.213728	0	0.214134	0.215855	;
/*EJ0056*/	0100000	0	1	0.333333	0.277854	0.123754	0	0.214134	0.215855	;
/*EJ0057*/	0100000	1	0	0.4	0.392879	0.193635	0.1626	0.193469	0.0827589	;
/*EJ0058*/	0100000	0	1	0.4	0.349869	0.199416	0.1626	0.193469	0.0827589	;
/*EJ0059*/	0100000	0	1	0.133333	0.103927	-0.173064	0.1626	0.193469	0.0827589	;
/*EJ0060*/	0100000	1	0	0.333333	0.356506	0.0970237	0.1626	0.193469	0.0827589	;
/*EJ0061*/	0100000	1	0	0.333333	0.290511	0.0791213	0.1626	0.193469	0.0827589	;
/*EJ0062*/	0100000	1	0	0.2	0.181424	-0.061948	0.1626	0.193469	0.0827589	;
/*EJ0064*/	0100000	0	1	0.4	0.364292	0.209427	0.3605	0.26595	0.0827589	;
/*EJ0065*/	0100000	0	1	0.133333	0.143105	-0.140627	0.3605	0.26595	0.0827589	;
/*EJ0066*/	0100000	1	0	0.266667	0.275795	0.0202656	0.3605	0.26595	0.0827589	;
/*EJ0067*/	0100000	1	0	0.4	0.358675	0.241147	0.3605	0.26595	0.0827589	;
/*EJ0068*/	0100000	1	0	0.266667	0.287485	0.0723315	0.3605	0.26595	0.0827589	;
/*EJ0069*/	0100000	1	0	0.266667	0.266907	0.0562646	0.3605	0.26595	0.0827589	;
/*EJ0078*/	0100000	0	1	0.4	0.359818	0.180256	0.0018	0.301051	0.243423	;
/*EJ0079*/	0100000	1	0	0.333333	0.289718	0.087114	0.0018	0.301051	0.243423	;
/*EJ0080*/	0100000	0	1	0.4	0.390775	0.193912	0.0018	0.301051	0.243423	;
/*EJ0081*/	0100000	0	1	0.4	0.390775	0.193912	0.0018	0.301051	0.243423	;
/*EJ0083*/	0100000	1	0	0.266667	0.197356	0.00645989	0.0564	0.192689	0.149625	;
/*EJ0084*/	0100000	1	0	0.333333	0.302853	0.139236	0.0564	0.192689	0.149625	;
/*EJ0085*/	0100000	1	0	0.2	0.22294	0.0273042	0.0815	0.194303	0.108066	;
/*EJ0086*/	0100000	1	0	0.266667	0.253438	0.0516514	0.0815	0.194303	0.108066	;
/*EJ0087*/	0100000	0	1	0.2	0.19802	-0.0396481	0.0815	0.194303	0.108066	;
/*EJ0088*/	0100000	1	0	0.333333	0.301758	0.10487	0.0815	0.194303	0.108066	;
/*EJ0089*/	0100000	0	1	0.533333	0.507267	0.351926	0.0815	0.194303	0.108066	;
/*EJ0091*/	0100000	0	1	0.266667	0.204825	0.0138831	0	0.0801369	0.230809	;
/*EJ0092*/	0100000	1	0	0.333333	0.298103	0.119381	0	0.0801369	0.230809	;
/*EJ0093*/	0100000	0	1	0.266667	0.197356	0.0285787	0	0.0801369	0.230809	;
/*EJ0094*/	0100000	0	1	0.2	0.152247	-0.0448786	0	0.0801369	0.230809	;
/*EJ0095*/	0100000	0	1	0.2	0.171982	-0.0390797	0	0.0801369	0.230809	;
/*EJ0096*/	0100000	1	0	0.266667	0.192689	0.0129208	0	0.0801369	0.230809	;
/*EJ0101*/	0100000	0	1	0.333333	0.282021	0.0638638	0.0578	0.163286	0.151953	;
/*EJ0102*/	0100000	1	0	0.466667	0.394186	0.228535	0.0578	0.163286	0.151953	;
/*EJ0103*/	0100000	0	1	0.333333	0.285351	0.0764663	0.0578	0.163286	0.151953	;
/*EJ0104*/	0100000	0	1	0.4	0.34046	0.169205	0.0578	0.163286	0.151953	;
/*EJ0105*/	0100000	1	0	0.333333	0.30639	0.0570395	0.0578	0.163286	0.151953	;
/*EJ0106*/	0100000	1	0	0.2	0.172205	-0.00148749	0	0.214839	0.143105	;
/*EJ0107*/	0100000	0	1	0.266667	0.258829	0.0645176	0	0.214839	0.143105	;
/*EJ0108*/	0100000	1	0	0.133333	0.117513	-0.107328	0	0.214839	0.143105	;
/*EJ0109*/	0100000	0	1	0.133333	0.0827589	-0.14794	0	0.214839	0.143105	;
/*EJ0110*/	0100000	1	0	0.0666667	0.0347335	-0.163313	0	0.214839	0.143105	;
/*EJ0111*/	0100000	1	0	0.214286	0.181967	-0.0643984	0	0.214839	0.143105	;
/*EJ0119*/	0100000	0	1	0.133333	0.117513	-0.143246	0	0.0645264	0.204522	;
/*EJ0120*/	0100000	1	0	0.333333	0.304009	0.094896	0	0.0645264	0.204522	;
/*EJ0121*/	0100000	1	0	0.0666667	0.0480254	-0.228318	0	0.0645264	0.204522	;
/*EJ0122*/	0100000	0	1	0	0	-0.286675	0	0.0645264	0.204522	;
/*EJ0123*/	0100000	0	1	0.133333	0.114891	-0.146219	0	0.0645264	0.228203	;
/*EJ0124*/	0100000	1	0	0.333333	0.29893	0.106925	0	0.156799	0.228203	;
/*EJ0125*/	0100000	1	0	0.333333	0.266021	0.10684	0	0.156799	0.228203	;
/*EJ0126*/	0100000	0	1	0.4	0.343928	0.196776	0	0.156799	0.228203	;
/*EJ0127*/	0100000	0	1	0.2	0.128162	-0.0671992	0	0.156799	0.228203	;
/*EJ0128*/	0100000	1	0	0.133333	0.0801369	-0.145892	0	0.156799	0.228203	;
/*EJ0129*/	0100000	0	1	0.2	0.149625	-0.0310954	0	0.156799	0.228203	;
/*EJ0130*/	0100000	1	0	0.266667	0.228426	0.0540363	0.0463	0.212217	0.224632	;
/*EJ0131*/	0100000	0	1	0.2	0.176649	-0.055158	0.0463	0.212217	0.224632	;
/*EJ0132*/	0100000	1	0	0.133333	0.120747	-0.114269	0.0463	0.212217	0.224632	;
/*EJ0133*/	0100000	1	0	0.133333	0.120747	-0.0965527	0.0463	0.212217	0.224632	;
/*EJ0134*/	0100000	0	1	0.333333	0.29334	0.131574	0.0463	0.212217	0.224632	;
/*EJ0135*/	0100000	1	0	0.2	0.177838	-0.0267655	0.0079	0.229829	0.128162	;
/*EJ0136*/	0100000	1	0	0.2	0.161337	-0.0339181	0.0079	0.229829	0.128162	;
/*EJ0137*/	0100000	1	0	0.0666667	0.0347335	-0.189747	0.0079	0.229829	0.128162	;
/*EJ0138*/	0100000	0	1	0.133333	0.109838	-0.129852	0.0079	0.229829	0.128162	;
/*EJ0139*/	0100000	0	1	0.266667	0.230586	0.0473659	0.0079	0.229829	0.128162	;
/*EJ0140*/	0100000	1	0	0.133333	0.151523	-0.111558	0	0.0766623	0.21545	;
/*EJ0141*/	0100000	0	1	0.2	0.182652	-0.0336796	0	0.0766623	0.21545	;
/*EJ0142*/	0100000	0	1	0.333333	0.289718	0.117044	0	0.0766623	0.21545	;
/*EJ0143*/	0100000	1	0	0.266667	0.283104	0.0442652	0	0.0766623	0.21545	;
/*EJ0144*/	0100000	1	0	0.0666667	0.0480254	-0.171545	0	0.0766623	0.21545	;
/*EJ0145*/	0100000	0	1	0.333333	0.304571	0.132078	0	0.0766623	0.21545	;
/*EJ0146*/	0100000	1	0	0	0	-0.281883	0	0.394115	0.152859	;
/*EJ0147*/	0110000	0	1	0.0666667	0.0751048	-0.194824	0	0.394115	0.152859	;
/*EJ0148*/	0100000	0	1	0.133333	0.120508	-0.0990032	0	0.394115	0.152859	;
/*EJ0149*/	0111010	1	0	0.133333	0.12313	-0.134494	0	0.394115	0.152859	;
/*EJ0150*/	0110000	1	0	0.133333	0.12313	-0.156277	0	0.394115	0.152859	;
/*EJ0151*/	0100000	0	1	0.133333	0.0827589	-0.136117	0	0.239285	0.212592	;
/*EJ0152*/	0100000	0	1	0	0	-0.247463	0	0.239285	0.212592	;
/*EJ0153*/	0100000	0	1	0.2	0.196462	0.0255172	0	0.239285	0.212592	;
/*EJ0155*/	0100000	1	0	0.2	0.207796	-0.0161043	0	0.239285	0.212592	;
/*EJ0156*/	0101111	0	1	0.266667	0.220618	0.0836861	0	0.0827589	0.145848	;
/*EJ0157*/	0100000	0	1	0.2	0.155704	-0.0272172	0	0.0827589	0.145848	;
/*EJ0158*/	0100000	0	1	0.266667	0.249255	0.066896	0	0.0827589	0.145848	;
/*EJ0159*/	0100000	1	0	0.133333	0.141189	-0.0453152	0	0.0827589	0.145848	;
/*EJ0160*/	0100000	0	1	0.133333	0.0827589	-0.102113	0	0.0827589	0.145848	;
/*EJ0161*/	0100000	1	0	0.2	0.170091	-0.0157416	0	0.0827589	0.145848	;
/*EJ0168*/	0100000	1	0	0.2	0.180287	-0.0438012	0	0.103927	0.104762	;
/*EJ0169*/	0100000	0	1	0.266667	0.224898	0.0633732	0	0.103927	0.104762	;
/*EJ0170*/	0100000	1	0	0.333333	0.298412	0.102246	0	0.103927	0.104762	;
/*EJ0171*/	0100000	1	0	0.2	0.189672	-0.0349012	0	0.103927	0.104762	;
/*EJ0172*/	0100000	0	1	0.2	0.195797	0.0201194	0	0.103927	0.104762	;
/*EJ0173*/	0100000	0	1	0.133333	0.142139	-0.0825458	0	0.103927	0.104762	;
/*EJ0174*/	0100000	0	1	0.133333	0.154938	-0.0704797	0.0462	0.0827589	0	;
/*EJ0175*/	0100000	0	1	0.333333	0.305269	0.12718	0.0462	0.0827589	0	;
/*EJ0176*/	0100000	1	0	0.333333	0.339729	0.135497	0.0462	0.0827589	0	;
/*EJ0177*/	0100000	0	1	0.266667	0.269829	0.0352712	0.0462	0.0827589	0	;
/*EJ0178*/	0100000	0	1	0.2	0.155481	-0.0751109	0.0462	0.0827589	0	;
/*EJ0179*/	0100000	0	1	0.133333	0.120747	-0.074859	0.0462	0.0827589	0	;
/*EJ0180*/	0100000	0	1	0.333333	0.295313	0.101692	0.1947	0.0454033	0.245951	;
/*EJ0181*/	0100000	1	0	0.333333	0.292256	0.0909992	0.1947	0.0454033	0.245951	;
/*EJ0182*/	0100000	0	1	0.142857	0.125368	-0.108141	0.1947	0.0454033	0.245951	;
/*EJ0183*/	0100000	1	0	0.266667	0.246189	0.0345633	0.1947	0.0454033	0.245951	;
/*EJ0184*/	0100000	0	1	0.333333	0.278177	0.083638	0.1947	0.0454033	0.245951	;
/*EJ0185*/	0101000	0	1	0.2	0.198164	-0.0580234	0.1947	0.0454033	0.245951	;
/*EJ0186*/	0100000	0	1	0.0666667	0.0593584	-0.16649	0	0.328499	0.305782	;
/*EJ0187*/	0100000	1	0	0.133333	0.151523	-0.0791895	0	0.328499	0.305782	;
/*EJ0188*/	0100000	0	1	0.2	0.142117	-0.0754254	0	0.328499	0.305782	;
/*EJ0189*/	0100000	0	1	0.133333	0.108066	-0.113584	0	0.328499	0.305782	;
/*EJ0190*/	0100000	1	0	0.0666667	0.0593584	-0.199871	0	0.328499	0.305782	;
/*EJ0193*/	0100000	0	1	0.333333	0.27401	0.125009	0.0492	0.286416	0.100582	;
/*EJ0196*/	0100000	1	0	0.133333	0.111093	-0.102328	0	0.226414	0.159421	;
/*EJ0200*/	0100000	1	0	0.133333	0.0801369	-0.159812	0	0.241255	0.142117	;
/*EJ0201*/	0110000	0	1	0.2	0.128162	-0.0540465	0	0.226414	0.159421	;
/*EJ0202*/	0100000	1	0	0.133333	0.0827589	-0.11356	0	0.226414	0.159421	;
/*EJ0203*/	0100000	1	0	0.2	0.142117	-0.0235968	0	0.226414	0.159421	;
/*EJ0204*/	0111000	1	0	0.2	0.128162	-0.0769981	0	0.226414	0.159421	;
/*EJ0207*/	0100000	0	1	0.2	0.176577	-0.0356038	0.1304	0.179032	0.12897	;
/*EJ0209*/	0100000	0	1	0.2	0.190551	-0.0594437	0.1304	0.179032	0.12897	;
/*EJ0210*/	0100000	1	0	0.2	0.201884	-0.00252077	0.1304	0.179032	0.12897	;
/*EJ0212*/	0100000	1	0	0.133333	0.107384	-0.121231	0	0.128162	0.0827589	;
/*EJ0213*/	0100000	0	1	0.2	0.199326	0.0117619	0	0.128162	0.0827589	;
/*EJ0214*/	0100000	0	1	0.0666667	0.0480254	-0.20765	0	0.128162	0.0827589	;
/*EJ0215*/	0100000	1	0	0.0666667	0.0480254	-0.170078	0	0.128162	0.0827589	;
/*EJ0216*/	0100000	1	0	0.2	0.199326	-0.0222638	0	0.128162	0.0827589	;
/*EJ0217*/	0100000	0	1	0.266667	0.272271	0.0543109	0	0.128162	0.0827589	;
/*EJ0218*/	0110000	0	1	0.466667	0.413641	0.249159	0.3558	0.256714	0.338743	;
/*EJ0219*/	0100000	1	0	0.6	0.539166	0.421051	0.3558	0.256714	0.338743	;
/*EJ0220*/	0100000	1	0	0.533333	0.481462	0.34166	0.3558	0.256714	0.338743	;
/*EJ0221*/	0100000	1	0	0.266667	0.203267	-0.0163503	0.3558	0.256714	0.338743	;
/*EJ0222*/	0100000	1	0	0.533333	0.478047	0.343647	0.3558	0.256714	0.338743	;
/*EJ0223*/	0101100	0	1	0.4	0.326202	0.159114	0	0.211311	0.158715	;
/*EJ0224*/	0100000	0	1	0.333333	0.278177	0.0844011	0	0.211311	0.158715	;
/*EJ0225*/	0100000	0	1	0.2	0.14933	-0.0996927	0	0.211311	0.158715	;
/*EJ0226*/	0100000	1	0	0.333333	0.284033	0.0879657	0	0.211311	0.158715	;
/*EJ0227*/	0110000	0	1	0.266667	0.220007	0.0446219	0.1582	0.175922	0.09926	;
/*EJ0228*/	0100000	1	0	0.2	0.147285	-0.0417223	0.1582	0.175922	0.09926	;
/*EJ0229*/	0100000	0	1	0.133333	0.09926	-0.128869	0.1582	0.175922	0.09926	;
/*EJ0230*/	0100000	1	0	0.266667	0.192689	0.0442331	0.1582	0.175922	0.09926	;
/*EJ0231*/	0100000	0	1	0.266667	0.248952	0.042262	0.1582	0.175922	0.09926	;
/*EJ0232*/	0100000	0	1	0.333333	0.295351	0.162155	0.1582	0.175922	0.09926	;
/*EJ0233*/	0100000	1	0	0.266667	0.227149	0.0315685	0.0171	0.328407	0.0454033	;
/*EJ0234*/	0100000	1	0	0.2	0.128162	-0.0836566	0.0171	0.328407	0.0454033	;
/*EJ0235*/	0100000	1	0	0.333333	0.2826	0.0794187	0.0171	0.328407	0.0454033	;
/*EJ0236*/	0100000	0	1	0.4	0.351794	0.183343	0.0171	0.328407	0.0454033	;
/*EJ0237*/	0100000	1	0	0.333333	0.262176	0.0622055	0.0171	0.328407	0.0454033	;
/*EJ0238*/	0111000	1	0	0.266667	0.221326	0.0248669	0.0171	0.328407	0.0454033	;
/*EJ0239*/	0101000	0	1	0.266667	0.240369	0.0773816	0	0.0347335	0.260243	;
/*EJ0240*/	0100100	1	0	0.266667	0.234978	0.0472698	0	0.0347335	0.260243	;
/*EJ0241*/	0100000	0	1	0.266667	0.243397	0.0562191	0	0.0347335	0.260243	;
/*EJ0242*/	0100000	1	0	0.2	0.158618	-0.0241176	0	0.0347335	0.260243	;
/*EJ0243*/	0100000	1	0	0.4	0.352072	0.168799	0.0277	0.19765	0.117219	;
/*EJ0244*/	0110000	0	1	0.266667	0.218818	-0.0147353	0.0277	0.19765	0.117219	;
/*EJ0245*/	0101000	0	1	0.2	0.221255	-0.0451781	0.0277	0.19765	0.117219	;
/*EJ0246*/	0100000	1	0	0.285714	0.241508	0.0374993	0.0277	0.19765	0.117219	;
/*EJ0247*/	0100000	0	1	0.2	0.176872	-0.0606579	0.0277	0.19765	0.117219	;
/*EJ0248*/	0100000	1	0	0.4	0.366381	0.196876	0.0287	0.413848	0.108066	;
/*EJ0249*/	0100000	0	1	0.266667	0.19765	-0.00694222	0.0527	0.413848	0.234617	;
/*EJ0250*/	0100000	1	0	0.333333	0.270372	0.118494	0.0527	0.413848	0.234617	;
/*EJ0251*/	0100000	1	0	0.333333	0.304382	0.102579	0.0287	0.413848	0.108066	;
/*EJ0252*/	0100000	1	0	0.2	0.128162	-0.0723116	0.0527	0.413848	0.234617	;
/*EJ0253*/	0100000	1	0	0.2	0.162917	-0.0308859	0.0527	0.413848	0.234617	;
/*EJ0254*/	0100000	0	1	0.4	0.359361	0.176558	0.5187	0.0827589	0.425437	;
/*EJ0255*/	0100000	1	0	0.333333	0.257008	0.086561	0.5187	0.0827589	0.425437	;
/*EJ0256*/	0100000	1	0	0.333333	0.287965	0.100334	0.5187	0.0827589	0.425437	;
/*EJ0257*/	0100000	1	0	0.266667	0.229036	0.0129828	0.5187	0.0827589	0.425437	;
/*EJ0258*/	0100000	1	0	0.466667	0.429281	0.274693	0.5187	0.0827589	0.425437	;
/*EJ0259*/	0100000	1	0	0.4	0.352794	0.199759	0.5187	0.0827589	0.425437	;
/*EJ0260*/	0100000	0	1	0.2	0.156799	-0.0383308	0	0.235638	0.128162	;
/*EJ0261*/	0100000	0	1	0.266667	0.231602	0.0312689	0	0.235638	0.128162	;
/*EJ0262*/	0100000	1	0	0.333333	0.304323	0.104559	0	0.235638	0.128162	;
/*EJ0263*/	0111000	1	0	0.133333	0.0801369	-0.146398	0	0.235638	0.128162	;
/*EJ0264*/	0100000	0	1	0.266667	0.228187	0.033082	0	0.235638	0.128162	;
/*EJ0265*/	0100000	0	1	0.266667	0.259235	0.050748	0	0.235638	0.128162	;
/*EJ0266*/	0100000	0	1	0.266667	0.265656	0.0626388	0	0.355726	0.124688	;
/*EJ0267*/	0100000	0	1	0.466667	0.410719	0.258989	0	0.355726	0.124688	;
/*EJ0268*/	0100000	1	0	0.266667	0.22144	0.0269335	0	0.355726	0.124688	;
/*EJ0269*/	0111000	0	1	0.2	0.185884	-0.0312131	0	0.355726	0.124688	;
/*EJ0270*/	0100000	0	1	0.266667	0.230852	0.0116903	0	0.355726	0.124688	;
/*EJ0271*/	0100000	1	0	0.333333	0.310977	0.0785043	0.0454	0.392871	0.173415	;
/*EJ0272*/	0100000	1	0	0.4	0.347929	0.165317	0.0454	0.392871	0.173415	;
/*EJ0273*/	0100000	0	1	0.133333	0.111093	-0.160986	0.0454	0.392871	0.173415	;
/*EJ0274*/	0111110	1	0	0.2	0.170091	-0.0543796	0.0454	0.392871	0.173415	;
/*EJ0275*/	0100000	1	0	0.2	0.157864	-0.0407454	0.0454	0.392871	0.173415	;
/*EJ0276*/	0100000	0	1	0.4	0.38436	0.202707	0.0454	0.392871	0.173415	;
/*EJ0277*/	0100000	1	0	0.333333	0.271088	0.0557645	0.0979	0.2146	0.263881	;
/*EJ0278*/	0100000	1	0	0.266667	0.212441	0.00707814	0.0979	0.2146	0.263881	;
/*EJ0279*/	0100000	1	0	0.2	0.139495	-0.0837799	0.0979	0.2146	0.263881	;
/*EJ0280*/	0100000	1	0	0.333333	0.299422	0.0759911	0.0979	0.2146	0.263881	;
/*EJ0281*/	0100000	1	0	0.6	0.563213	0.437612	0.0979	0.2146	0.263881	;
/*EJ0282*/	0100000	0	1	0.2	0.176577	-0.00204526	0.0795	0.0827589	0.167424	;
/*EJ0283*/	0100000	0	1	0.2	0.193579	-0.0308884	0.0795	0.0827589	0.167424	;
/*EJ0284*/	0100000	1	0	0.2	0.17191	0.0138882	0.0795	0.0827589	0.167424	;
/*EJ0285*/	0100000	0	1	0.133333	0.0801369	-0.193289	0	0.263881	0.122066	;
/*EJ0286*/	0100000	1	0	0.2	0.166761	-0.0471268	0	0.263881	0.122066	;
/*EJ0287*/	0100000	0	1	0.333333	0.27444	0.100622	0	0.263881	0.122066	;
/*EJ0288*/	0100000	0	1	0.2	0.187929	-0.0673877	0	0.263881	0.122066	;
/*EJ0289*/	0100000	1	0	0.266667	0.200884	0.00524248	0	0.263881	0.122066	;
/*EJ0290*/	0100000	0	1	0.333333	0.270688	0.0996572	0	0.263881	0.122066	;
/*EJ0291*/	0100000	0	1	0.133333	0.0827589	-0.154324	0	0.190957	0.152787	;
/*EJ0292*/	0100000	0	1	0.133333	0.107384	-0.111784	0	0.190957	0.152787	;
/*EJ0293*/	0100000	1	0	0.2	0.185497	-0.0244285	0	0.190957	0.152787	;
/*EJ0294*/	0100000	1	0	0.2	0.158618	-0.0593286	0	0.190957	0.152787	;
/*EJ0295*/	0100000	0	1	0.2	0.17191	-0.0191402	0	0.190957	0.152787	;
/*EJ0296*/	0100000	0	1	0.2	0.147285	-0.0755693	0	0.190957	0.152787	;
/*EJ0297*/	0100000	1	0	0.0666667	0.0645264	-0.192827	0	0.241255	0.142117	;
/*EJ0298*/	0100000	1	0	0.2	0.182652	-0.0706603	0	0.241255	0.142117	;
/*EJ0299*/	0100000	0	1	0.0666667	0.0454033	-0.193936	0	0.241255	0	;
/*EJ0300*/	0101000	1	0	0.133333	0.118125	-0.108353	0	0.241255	0.142117	;
/*EJ0301*/	0100000	1	0	0.4	0.335292	0.198576	0.185	0.413875	0.287965	;
/*EJ0302*/	0100000	0	1	0.333333	0.257008	0.119002	0.185	0.413875	0.287965	;
/*EJ0303*/	0100000	1	0	0.533333	0.486431	0.371371	0.185	0.413875	0.287965	;
/*EJ0304*/	0100000	1	0	0.333333	0.264183	0.117168	0.185	0.413875	0.287965	;
/*EJ0305*/	0100000	0	1	0.266667	0.211605	-0.00542858	0.185	0.413875	0.287965	;
/*EJ0306*/	0100000	1	0	0.466667	0.436039	0.284442	0.185	0.413875	0.287965	;
/*EJ0307*/	0100000	1	0	0.533333	0.495932	0.361098	0.2068	0.222663	0.179032	;
/*EJ0308*/	0100000	0	1	0.4	0.330047	0.213443	0.2068	0.222663	0.179032	;
/*EJ0309*/	0100000	1	0	0.266667	0.249981	0.0400632	0.2068	0.222663	0.179032	;
/*EJ0310*/	0100000	0	1	0.333333	0.274018	0.0956601	0.2068	0.222663	0.179032	;
/*EJ0311*/	0100000	0	1	0.571429	0.524603	0.415331	0.2068	0.222663	0.179032	;
/*EJ0312*/	0100000	1	0	0.266667	0.254522	0.0377494	0	0.144663	0.285479	;
/*EJ0313*/	0100000	1	0	0.333333	0.292418	0.125958	0	0.144663	0.285479	;
/*EJ0314*/	0100000	1	0	0.266667	0.227443	0.0483745	0	0.144663	0.285479	;
/*EJ0315*/	0100000	0	1	0.0666667	0.0645264	-0.178048	0	0.144663	0.285479	;
/*EJ0316*/	0100000	0	1	0.333333	0.292418	0.140882	0	0.144663	0.285479	;
/*EJ0317*/	0100000	0	1	0.333333	0.316503	0.14457	0	0.144663	0.285479	;
/*EJ0318*/	0111000	0	1	0.133333	0.0934287	-0.0845966	0.077	0.283604	0.137859	;
/*EJ0319*/	0100000	1	0	0.4	0.395881	0.234811	0.077	0.283604	0.137859	;
/*EJ0320*/	0100000	0	1	0.2	0.152859	-0.00543171	0.077	0.283604	0.137859	;
/*EJ0321*/	0100000	0	1	0.333333	0.274216	0.176917	0.077	0.283604	0.137859	;
/*EJ0322*/	0100000	1	0	0.133333	0.0801369	-0.0624763	0.077	0.283604	0.137859	;
/*EJ0323*/	0100000	0	1	0.0666667	0.0766623	-0.211437	0.0497	0.212381	0.0934287	;
/*EJ0324*/	0100000	1	0	0.2	0.19717	0.00893541	0.0497	0.212381	0.0934287	;
/*EJ0325*/	0110111	0	1	0.266667	0.259429	0.0662774	0.0497	0.212381	0.0934287	;
/*EJ0326*/	0100000	0	1	0.2	0.191259	0.0178317	0.0497	0.212381	0.0934287	;
/*EJ0327*/	0100000	1	0	0.266667	0.200884	0.0596671	0.0497	0.212381	0.0934287	;
/*EJ0328*/	0100100	1	0	0.133333	0.094092	-0.184132	0	0.212381	0.206644	;
/*EJ0329*/	0100000	1	0	0.2	0.17425	-0.0351861	0	0.348656	0.193373	;
/*EJ0330*/	0100000	1	0	0.333333	0.28455	0.0995676	0	0.348656	0.193373	;
/*EJ0331*/	0100000	0	1	0.333333	0.260853	0.102555	0	0.348656	0.193373	;
/*EJ0332*/	0100000	0	1	0.4	0.344153	0.193022	0.0989	0.0347335	0.196927	;
/*EJ0333*/	0110000	0	1	0.2	0.19949	-0.0172727	0.0989	0.0347335	0.196927	;
/*EJ0334*/	0100000	0	1	0.333333	0.293435	0.128745	0.0989	0.0347335	0.196927	;
/*EJ0335*/	0101110	1	0	0.266667	0.203267	0.00238274	0.0989	0.0347335	0.196927	;
/*EJ0336*/	0100000	1	0	0.266667	0.278538	0.0219467	0.0989	0.0347335	0.196927	;
/*EJ0337*/	0100000	0	1	0.333333	0.335511	0.124355	0.0989	0.0347335	0.196927	;
/*EJ0338*/	0111111	0	1	0.4	0.355995	0.209373	0	0.162622	0.09926	;
/*EJ0339*/	0100000	0	1	0.266667	0.22144	0.0497774	0	0.162622	0.09926	;
/*EJ0340*/	0100000	1	0	0.133333	0.104762	-0.118845	0	0.162622	0.107384	;
/*EJ0341*/	0101000	1	0	0.333333	0.286802	0.076593	0	0.162622	0.09926	;
/*EJ0342*/	0101111	1	0	0.133333	0.142139	-0.107548	0	0.162622	0.09926	;
/*EJ0347*/	0100000	1	0	0.333333	0.32627	0.11125	0.0245	0.180884	0.176872	;
/*EJ0348*/	0100000	1	0	0.4	0.364627	0.214897	0.0245	0.180884	0.176872	;
/*EJ0349*/	0100000	1	0	0.533333	0.495017	0.332966	0.0245	0.180884	0.176872	;
/*EJ0350*/	0100000	0	1	0.2	0.183744	-0.0587554	0.0245	0.180884	0.176872	;
/*EJ0351*/	0100000	1	0	0.333333	0.284937	0.065866	0.0245	0.180884	0.176872	;
/*EJ0352*/	0100000	0	1	0.266667	0.218477	0.00485443	0.0245	0.180884	0.176872	;
/*EJ0353*/	0100000	1	0	0.266667	0.224674	0.0446212	0	0.291809	0.169197	;
/*EJ0354*/	0100000	1	0	0.133333	0.103927	-0.13504	0	0.291809	0.169197	;
/*EJ0355*/	0100000	0	1	0.266667	0.201107	0.00892937	0	0.291809	0.169197	;
/*EJ0356*/	0100000	0	1	0.133333	0.0827589	-0.139666	0	0.291809	0.169197	;
/*EJ0357*/	0100000	0	1	0.133333	0.107679	-0.126011	0	0.291809	0.169197	;
/*EJ0358*/	0101111	1	0	0.133333	0.0827589	-0.126448	0	0.291809	0.169197	;
/*EJ0359*/	0100000	1	0	0.333333	0.314146	0.0883105	0	0.354016	0.0934287	;
/*EJ0360*/	0100000	0	1	0.133333	0.0934287	-0.147115	0	0.354016	0.0934287	;
/*EJ0361*/	0100000	1	0	0.266667	0.222663	-0.000441043	0	0.354016	0.0934287	;
/*EJ0362*/	0100100	1	0	0.133333	0.114597	-0.162858	0	0.354016	0.0934287	;
/*EJ0363*/	0100000	1	0	0.2	0.14933	-0.0946009	0	0.354016	0.0934287	;
/*EJ0364*/	0100000	1	0	0.333333	0.318526	0.145621	0.0721	0.206644	0.176872	;
/*EJ0365*/	0100000	1	0	0.333333	0.317863	0.127387	0.0721	0.206644	0.176872	;
/*EJ0366*/	0100000	1	0	0.0666667	0.0347335	-0.231027	0.0721	0.206644	0.176872	;
/*EJ0367*/	0100000	1	0	0.133333	0.094092	-0.139709	0.0721	0.206644	0.176872	;
/*EJ0368*/	0100000	0	1	0.4	0.335292	0.173811	0.0721	0.206644	0.176872	;
/*EJ0369*/	0100000	0	1	0.333333	0.275934	0.107337	0	0.332646	0.152787	;
/*EJ0370*/	0100000	1	0	0.133333	0.114597	-0.0894051	0	0.332646	0.152787	;
/*EJ0371*/	0100000	0	1	0.4	0.386868	0.240449	0	0.332646	0.152787	;
/*EJ0372*/	0101000	0	1	0.133333	0.118349	-0.115704	0	0.332646	0.152787	;
/*EJ0373*/	0100000	0	1	0.2	0.173955	-0.030228	0	0.332646	0.152787	;
/*EJ0374*/	0100000	1	0	0.333333	0.300559	0.103312	0	0.332646	0.152787	;
/*EJ0375*/	0100000	0	1	0.2	0.17191	-0.0534881	0.0262	0.318896	0.206644	;
/*EJ0377*/	0100000	1	0	0.2	0.128162	-0.0787009	0.0005	0.318896	0.169197	;
/*EJ0378*/	0100000	0	1	0.333333	0.33965	0.144659	0.0633	0.318896	0.167424	;
/*EJ0379*/	0100000	0	1	0.266667	0.266411	0.0670018	0.0633	0.318896	0.167424	;
/*EJ0380*/	0100000	0	1	0.266667	0.206644	0.0189365	0.0262	0.318896	0.206644	;
/*EJ0381*/	0100000	1	0	0.4	0.37184	0.205942	0.0457	0.283345	0.270886	;
/*EJ0382*/	0100000	0	1	0.4	0.342703	0.161373	0.0457	0.283345	0.270886	;
/*EJ0385*/	0100000	0	1	0.333333	0.252047	0.0647227	0.0457	0.283345	0.270886	;
/*EJ0391*/	0100000	0	1	0.266667	0.234059	0.0185795	0	0.1828	0.167037	;
/*EJ0392*/	0100000	0	1	0.333333	0.306684	0.0904451	0	0.1828	0.167037	;
/*EJ0393*/	0100000	1	0	0.2	0.139495	-0.0607231	0	0.1828	0.167037	;
/*EJ0394*/	0100000	1	0	0.2	0.16358	-0.040595	0	0.1828	0.167037	;
/*EJ0395*/	0100000	1	0	0.266667	0.250276	0.00552687	0	0.1828	0.167037	;
/*EJ0395*/	0100111	0	1	0.2	0.144663	-0.0744671	0.0458	0.147285	0.179418	;
/*EJ0396*/	0100110	1	0	0.266667	0.25608	0.0604279	0.0458	0.147285	0.179418	;
/*EJ0397*/	0100000	1	0	0.133333	0.09926	-0.112758	0.0458	0.147285	0.179418	;
/*EJ0398*/	0100000	1	0	0.266667	0.24201	0.0724141	0.0458	0.147285	0.179418	;
/*EJ0399*/	0100000	0	1	0.4	0.363535	0.206814	0.0458	0.147285	0.179418	;
/*EJ0401*/	0100000	0	1	0.2	0.161337	-0.05718	0	0.204022	0.111093	;
/*EJ0402*/	0100000	0	1	0.0666667	0.0347335	-0.242977	0	0.204022	0.111093	;
/*EJ0403*/	0100000	0	1	0.4	0.34895	0.195889	0	0.204022	0.111093	;
/*EJ0404*/	0100000	1	0	0.266667	0.230825	0.0311576	0	0.204022	0.111093	;
/*EJ0406*/	0100000	0	1	0.266667	0.19765	-0.015888	0	0.204022	0.111093	;
/*EJ0407*/	0100000	0	1	0.2	0.176649	-0.0579275	0.0338	0.227964	0.298809	;
/*EJ0408*/	0100000	1	0	0.266667	0.231841	0.0273796	0.0338	0.227964	0.298809	;
/*EJ0411*/	0100000	1	0	0.2	0.166814	-0.0919821	0.0338	0.227964	0.298809	;
/*EJ0412*/	0100000	1	0	0.4	0.377197	0.191325	0	0.104762	0.254146	;
/*EJ0413*/	0100000	1	0	0.2	0.17425	-0.0336994	0	0.104762	0.254146	;
/*EJ0414*/	0111100	0	1	0.2	0.177484	-0.0707067	0	0.104762	0.254146	;
/*EJ0415*/	0100000	1	0	0.266667	0.258445	0.0511776	0	0.104762	0.186592	;
/*EJ0416*/	0100000	1	0	0.2	0.181122	-0.0438347	0	0.104762	0.254146	;
/*EJ0417*/	0100000	0	1	0.333333	0.325714	0.0933014	0	0.104762	0.254146	;
/*EJ0418*/	0100000	1	0	0.2	0.17267	-0.0824067	0	0.127473	0.343633	;
/*EJ0419*/	0100000	0	1	0.133333	0.0827589	-0.125888	0	0.127473	0.343633	;
/*EJ0420*/	0100000	1	0	0.2	0.142117	-0.0520751	0	0.127473	0.343633	;
/*EJ0421*/	0100000	1	0	0.2	0.128162	-0.06267	0	0.0454033	0.152247	;
/*EJ0422*/	0100110	1	0	0.133333	0.0934287	-0.100479	0	0.0454033	0.152247	;
/*EJ0423*/	0100000	0	1	0.2	0.166151	0.002907	0	0.0454033	0.152247	;
/*EJ0424*/	0100000	1	0	0.357143	0.302182	0.155988	0	0.0454033	0.152247	;
/*EJ0425*/	0100000	0	1	0.333333	0.306491	0.114426	0	0.0454033	0.152247	;
/*EJ0426*/	0100000	1	0	0.0666667	0.0454033	-0.203176	0	0.0454033	0.152247	;
/*EJ0433*/	0101000	1	0	0.2	0.193078	-0.0301856	0.1032	0.25545	0.0347335	;
/*EJ0434*/	0100000	0	1	0.2	0.173415	-0.0416028	0.1032	0.25545	0.0347335	;
/*EJ0436*/	0100000	1	0	0.266667	0.277146	0.0660231	0.1032	0.25545	0.0347335	;
/*EJ0437*/	0100000	1	0	0.333333	0.321508	0.133579	0.1032	0.25545	0.0347335	;
/*EJ0438*/	0101000	1	0	0.133333	0.114891	-0.0578491	0.0134	0.304786	0.268574	;
/*EJ0439*/	0100000	1	0	0.2	0.189996	-0.00714459	0.0134	0.304786	0.268574	;
/*EJ0440*/	0100000	0	1	0.133333	0.128846	-0.0824491	0.0134	0.304786	0.268574	;
/*EJ0441*/	0100000	1	0	0.2	0.189996	-0.014358	0.0134	0.304786	0.268574	;
/*EJ0442*/	0100000	1	0	0.133333	0.0934287	-0.0919575	0.0134	0.304786	0.268574	;
/*EJ0443*/	0100000	1	0	0.266667	0.222275	0.11112	0.0134	0.304786	0.268574	;
/*EJ0445*/	0100000	1	0	0.4	0.367077	0.203854	0	0.390879	0	;
/*EJ0446*/	0101000	0	1	0.266667	0.239483	0.0476394	0	0.390879	0	;
/*EJ0447*/	0100000	1	0	0.266667	0.235638	0.0388043	0	0.390879	0	;
/*EJ0448*/	0100000	1	0	0.333333	0.274216	0.127567	0	0.390879	0	;
/*EJ0449*/	0101100	0	1	0.4	0.368624	0.190901	0	0.390879	0	;
/*EJ0450*/	0100000	0	1	0.428571	0.402886	0.261944	0	0.390879	0	;
/*EJ0453*/	0100000	0	1	0.266667	0.214151	0.0394978	0.0018	0.0347335	0.243423	;
/*EJ0453*/	0100000	1	0	0.0666667	0.0593584	-0.158666	0.0125	0.177554	0.195852	;
/*EJ0454*/	0100000	0	1	0.133333	0.0827589	-0.123475	0.0125	0.177554	0.195852	;
/*EJ0455*/	0100000	1	0	0.4	0.346192	0.19585	0.0125	0.177554	0.195852	;
/*EJ0457*/	0100000	0	1	0.333333	0.31779	0.133491	0.0125	0.177554	0.195852	;
/*EJ0458*/	0100000	0	1	0.2	0.176996	-0.0247771	0.0125	0.177554	0.195852	;
/*EJ0462*/	0100000	1	0	0.133333	0.145856	-0.12379	0.0262	0.0454033	0.179032	;
/*EJ0463*/	0100000	0	1	0.4	0.374186	0.178555	0.0262	0.0454033	0.179032	;
/*EJ0464*/	0100000	0	1	0.266667	0.273976	0.0438231	0	0.0454033	0.142117	;
/*EJ0465*/	0100000	0	1	0.2	0.200644	-0.0375478	0	0.0454033	0.142117	;
/*EJ0466*/	0110100	0	1	0.333333	0.278157	0.100226	0.0262	0.0454033	0.179032	;
/*EJ0467*/	0100000	1	0	0.2	0.147285	-0.0648195	0	0.24636	0.218818	;
/*EJ0468*/	0100000	1	0	0.0666667	0.0347335	-0.222433	0	0.24636	0.218818	;
/*EJ0470*/	0100000	1	0	0.133333	0.094092	-0.174785	0	0.24636	0.218818	;
/*EJ0471*/	0100000	0	1	0.133333	0.108066	-0.159654	0	0.24636	0.218818	;
/*EJ0472*/	0100000	1	0	0.266667	0.243443	0.0673258	0	0.223948	0.107384	;
/*EJ0473*/	0110100	0	1	0.133333	0.137472	-0.149785	0	0.223948	0.0827589	;
/*EJ0478*/	0100000	0	1	0.333333	0.257008	0.117953	0	0.227352	0.128162	;
/*EJ0479*/	0100000	1	0	0.333333	0.290105	0.142257	0	0.227352	0.128162	;
/*EJ0480*/	0110000	1	0	0.266667	0.216773	0.0398907	0	0.227352	0.128162	;
/*EJ0481*/	0101110	0	1	0.333333	0.276132	0.129165	0	0.227352	0.128162	;
/*EJ0482*/	0100000	1	0	0.333333	0.264183	0.118082	0.0511	0.333074	0.254146	;
/*EJ0483*/	0100000	1	0	0.333333	0.264183	0.118082	0.0511	0.333074	0.254146	;
/*EJ0484*/	0100000	0	1	0.333333	0.320812	0.10033	0.0511	0.333074	0.254146	;
/*EJ0485*/	0100000	0	1	0.4	0.337128	0.192148	0.0511	0.333074	0.254146	;
/*EJ0486*/	0100000	1	0	0.466667	0.403347	0.265865	0.0511	0.333074	0.254146	;
/*EJ0487*/	0100000	1	0	0.2	0.128162	-0.0652411	0	0.217609	0.152247	;
/*EJ0488*/	0100000	1	0	0.133333	0.094092	-0.139863	0	0.217609	0.152247	;
/*EJ0489*/	0100000	0	1	0.133333	0.0801369	-0.168504	0	0.217609	0.152247	;
/*EJ0490*/	0111100	1	0	0.333333	0.257008	0.0814503	0	0.217609	0.152247	;
/*EJ0491*/	0100000	1	0	0.2	0.152247	-0.0633353	0	0.217609	0.152247	;
/*EJ0493*/	0100000	0	1	0	0	-0.24265	0	0.322728	0.156091	;
/*EJ0494*/	0100000	1	0	0.2	0.172592	-0.0190054	0	0.322728	0.156091	;
/*EJ0495*/	0100000	1	0	0	0	-0.232259	0	0.322728	0.156091	;
/*EJ0508*/	0100000	0	1	0.333333	0.285222	0.092501	0	0.228909	0.180589	;
/*EJ0510*/	0100000	1	0	0.133333	0.0827589	-0.0793663	0	0.228909	0.180589	;
/*EJ0511*/	0100000	0	1	0.466667	0.441111	0.308472	0	0.228909	0.180589	;
/*EJ0513*/	0100000	1	0	0.2	0.155481	-0.00321449	0	0.228909	0.180589	;
/*EJ0517*/	0100000	1	0	0.333333	0.307615	0.0905051	0.1104	0.104221	0.358065	;
/*EJ0519*/	0100000	1	0	0.2	0.188417	-0.0417367	0.1104	0.104221	0.358065	;
/*EJ0520*/	0100000	1	0	0.4	0.362372	0.188913	0.1104	0.104221	0.358065	;
/*EJ0521*/	0100000	1	0	0.333333	0.283794	0.112027	0.1104	0.104221	0.358065	;
/*EJ0522*/	0101110	1	0	0.2	0.188417	-0.0213039	0.1104	0.104221	0.358065	;
/*EJ0523*/	0100000	1	0	0.266667	0.21878	0.00629436	0.0366	0.107679	0.139495	;
/*EJ0524*/	0100000	0	1	0.266667	0.257673	0.052857	0.0366	0.107679	0.139495	;
/*EJ0525*/	0100000	0	1	0.466667	0.417365	0.281921	0.0366	0.107679	0.139495	;
/*EJ0526*/	0100000	0	1	0.266667	0.204825	0.0492594	0.0366	0.107679	0.139495	;
/*EJ0527*/	0100000	1	0	0.266667	0.239271	0.02494	0.0366	0.107679	0.139495	;
/*EJ0528*/	0100000	0	1	0.4	0.337128	0.209682	0.0366	0.107679	0.139495	;
/*EJ0529*/	0100000	0	1	0.533333	0.477486	0.330071	0.239	0.30934	0.173955	;
/*EJ0530*/	0100000	1	0	0.466667	0.473257	0.279793	0.239	0.30934	0.173955	;
/*EJ0531*/	0100000	0	1	0.466667	0.432174	0.255897	0.239	0.30934	0.173955	;
/*EJ0532*/	0100000	1	0	0.6	0.540113	0.439785	0.239	0.30934	0.173955	;
/*EJ0533*/	0100000	1	0	0.266667	0.260144	0.0243778	0.239	0.30934	0.173955	;
/*EJ0534*/	0100000	1	0	0.133333	0.126604	-0.11939	0.0143	0.114891	0.442933	;
/*EJ0535*/	0100000	1	0	0	0	-0.275898	0.0143	0.114891	0.442933	;
/*EJ0536*/	0100000	0	1	0.133333	0.107384	-0.146007	0.0143	0.114891	0.442933	;
/*EJ0537*/	0100000	1	0	0.133333	0.13208	-0.146106	0.0143	0.114891	0.442933	;
/*EJ0539*/	0100000	0	1	0.266667	0.267792	0.0163535	0.1339	0.218074	0.169288	;
/*EJ0540*/	0110000	0	1	0.2	0.171982	-0.00865754	0.1339	0.218074	0.169288	;
/*EJ0541*/	0101000	0	1	0.466667	0.444441	0.30789	0.1339	0.218074	0.169288	;
/*EJ0542*/	0100000	1	0	0.133333	0.09926	-0.127732	0.1339	0.218074	0.169288	;
/*EJ0543*/	0100000	1	0	0.133333	0.113312	-0.109622	0.1339	0.218074	0.169288	;
/*EJ0544*/	0110000	1	0	0.266667	0.192689	0.0101982	0.0066	0.257932	0.178094	;
/*EJ0545*/	0100000	0	1	0.266667	0.266802	0.0434393	0.0066	0.257932	0.178094	;
/*EJ0546*/	0100000	1	0	0.266667	0.269424	0.0698448	0.0066	0.257932	0.178094	;
/*EJ0547*/	0100000	1	0	0.2	0.1828	-0.0422403	0.0066	0.257932	0.178094	;
/*EJ0548*/	0101000	0	1	0.266667	0.25275	0.0444651	0.0066	0.257932	0.178094	;
/*EJ0551*/	0100000	1	0	0.2	0.152247	-0.050887	0.0085	0.301175	0.192689	;
/*EJ0552*/	0100000	1	0	0.0666667	0.0347335	-0.205566	0.0085	0.301175	0.192689	;
/*EJ0553*/	0100000	1	0	0.0666667	0.0347335	-0.261275	0.0085	0.301175	0.192689	;
/*EJ0554*/	0100000	1	0	0.133333	0.107455	-0.173048	0.0085	0.301175	0.192689	;
/*EJ0556*/	0100000	1	0	0.2	0.152247	-0.0601428	0.0085	0.301175	0.192689	;
/*EJ0557*/	0110000	1	0	0.333333	0.336218	0.152524	0.0348	0.246677	0.308584	;
/*EJ0558*/	0100000	1	0	0.2	0.176649	-0.0681244	0.0348	0.246677	0.308584	;
/*EJ0559*/	0111111	1	0	0.266667	0.268797	0.0430742	0.0348	0.246677	0.308584	;
/*EJ0560*/	0111110	0	1	0.133333	0.134014	-0.16027	0.0348	0.246677	0.308584	;
/*EJ0561*/	0100000	0	1	0.2	0.215248	-0.0381121	0.0348	0.246677	0.308584	;
/*EJ0562*/	0100000	1	0	0.133333	0.120747	-0.0696213	0.0348	0.246677	0.308584	;
/*EJ0563*/	0100000	1	0	0.133333	0.0827589	-0.147738	0	0.218074	0.142117	;
/*EJ0564*/	0111100	1	0	0.133333	0.0827589	-0.138062	0	0.218074	0.142117	;
/*EJ0565*/	0100000	1	0	0.266667	0.20674	0.00836127	0	0.218074	0.142117	;
/*EJ0570*/	0100000	1	0	0.2	0.175922	-0.0679037	0.1457	0.190235	0.212828	;
/*EJ0571*/	0100000	0	1	0.533333	0.498893	0.3832	0.1457	0.190235	0.212828	;
/*EJ0572*/	0100000	0	1	0.266667	0.254454	0.0413988	0.1457	0.190235	0.212828	;
/*EJ0573*/	0100000	0	1	0.2	0.17267	-0.08768	0.1457	0.190235	0.212828	;
/*EJ0574*/	0100000	1	0	0.133333	0.123885	-0.116275	0.1457	0.190235	0.212828	;
/*EJ0575*/	0100000	1	0	0.333333	0.252047	0.066539	0	0.190235	0.142117	;
/*EJ0576*/	0100000	0	1	0.266667	0.211605	-0.0294437	0	0.449067	0.193492	;
/*EJ0577*/	0100000	0	1	0.333333	0.276132	0.0464043	0	0.449067	0.193492	;
/*EJ0578*/	0101000	1	0	0.333333	0.300828	0.047269	0	0.449067	0.193492	;
/*EJ0579*/	0101000	1	0	0.4	0.32973	0.147388	0	0.449067	0.193492	;
/*EJ0580*/	0100000	1	0	0.333333	0.290183	0.0506028	0	0.449067	0.193492	;
/*EJ0581*/	0101000	1	0	0.2	0.142117	-0.105303	0	0.287267	0.09926	;
/*EJ0582*/	0100000	0	1	0.333333	0.30039	0.124296	0	0.287267	0.09926	;
/*EJ0583*/	0100000	1	0	0.333333	0.32272	0.0843502	0	0.287267	0.09926	;
/*EJ0584*/	0100000	1	0	0.4	0.366914	0.204687	0	0.287267	0.09926	;
/*EJ0585*/	0100001	1	0	0.333333	0.301034	0.141955	0	0.287267	0.09926	;
/*EJ0586*/	0100000	0	1	0.2	0.177167	-0.0622906	0	0.287267	0.09926	;
/*EJ0588*/	0100000	0	1	0.266667	0.19765	0.0705258	0.0227	0.233159	0.343633	;
/*EJ0589*/	0100000	0	1	0.2	0.128162	-0.0205363	0.0227	0.233159	0.343633	;
/*EJ0590*/	0100000	1	0	0.2	0.128162	-0.0554757	0.0227	0.233159	0.343633	;
/*EJ0591*/	0100000	1	0	0.2	0.128162	-0.0430069	0.0227	0.233159	0.343633	;
/*EJ0592*/	0100000	1	0	0.2	0.128162	-0.0173721	0.0227	0.233159	0.343633	;
/*EJ0593*/	0100000	1	0	0.133333	0.10993	-0.0584194	0	0.0347335	0.318061	;
/*EJ0594*/	0100000	0	1	0.133333	0.142925	-0.147259	0	0.0347335	0.318061	;
/*EJ0595*/	0100000	0	1	0.0666667	0.0454033	-0.208083	0	0.0347335	0.318061	;
/*EJ0596*/	0100000	1	0	0.0666667	0.0691936	-0.169032	0	0.0347335	0.318061	;
/*EJ0597*/	0100000	1	0	0.133333	0.128552	-0.164894	0	0.0347335	0.318061	;
